# Supplementary material for: Do False Memories Look Real? Evidence That People Struggle to Identify Rich False Memories of Committing Crime and Other Emotional Events
Source: Front Psychol. 2020 Apr 8;11:650. doi: 10.3389/fpsyg.2020.00650 (PMC7156606; doi:10.3389/fpsyg.2020.00650)
Supplement: Supplementary file 1 [file Table_1.XLSX]

## Sheet: FM video study 1
ID	Set	Video 1 Key (true=1, false=0)	V1 Assessment of video 1 (true=1, false=0)	V1 Accuracy video 1 (1=correct, 0=incorrect)	V1 Confidence (1-100)	Video 2 Key (true=1, false=0)	V2 Assessment (true=1, false=0)	V2 Accuracy (1=correct, 0=incorrect)	V2 Confidence	Comparative Accuracy (1=correct classification, 0=incorrect)	C Confidence	Sum Accuracy V1 & V2	V1 Accuracy	Verbal Cues (i.e., language use and content)	Body Language (e.g., legs crossed)	Signs of Nervousness (e.g., fidgeting)	Gestures (e.g., illustrative hand movements)	Eye Movements (e.g., gaze)	Content (i.e., the things that were described)	Plausibility (i.e., whether the account made sense)	Consistency (i.e., how consistent the details were)	Facial expressions (e.g., smiling)	Tone of voice (e.g., high pitch)	I based it on an Overall Impression	Number of cues	Other (please specify)	V1 most important cue>	Verbal Cues (i.e., language use and content)	Body Language (e.g., legs crossed)	Signs of Nervousness (e.g., fidgeting)	Gestures (e.g., illustrative hand movements)	Eye Movements (e.g., gaze)	Content (i.e., the things that were described)	Plausibility (i.e., whether the account made sense)	Consistency (i.e., how consistent the details were)	Facial expressions (e.g., smiling)	Tone of voice (e.g., high pitch)	I based it on an Overall Impression	Other (please specify)	Open-Ended Response	V2 Accuracy	Verbal Cues (i.e., language use and content)	Body Language (e.g., legs crossed)	Signs of Nervousness (e.g., fidgeting)	Gestures (e.g., illustrative hand movements)	Eye Movements (e.g., gaze)	Content (i.e., the things that were described)	Plausibility (i.e., whether the account made sense)	Consistency (i.e., how consistent the details were)
1	1	1	0	0	70	0	1	0	75	0	75	0	0	1	1	1	0	1	1	0	1	1	0	0	7			0	0	0	0	0	1	0	0	0	0	0	0	I found that the account was way too detailed. The facts she remembered such as her seat # on the bus or the height of the doctor made this account less believable	0	1	1	1	0	1	1	0	1
2	1	0	1	0	90	1	1	1	95	1	80	1	0	1	0	0	1	1	1	1	1	1	1	0	8			0	0	0	0	1	0	0	0	0	0	0	0	I feel honesty in this character by the way she told her story	1	1	1	1	1	1	1	1	1
3	2	1	1	1	90	0	1	0	80	1	90	1	1	1	0	0	1	0	1	1	1	0	0	0	5			0	0	0	0	0	1	0	0	0	0	0	0		0	1	0	0	0	1	1	1	1
4	2	0	1	0	75	1	0	0	85	0	90	0	0	0	1	1	1	1	1	1	1	1	1	1	10	Confidence		0	0	0	0	0	0	0	0	0	0	1	1	The added confidence as one of my cues. There were moments when she was asked more difficult or abstract questions(like the memory of smell) that she pondered prior to answering. She also was hesitant about stating most things as specific facts.	0	1	1	1	1	1	1	1	1
5	3	1	1	1	90	0	0	1	85	1	90	2	1	1	1	1	0	1	1	0	0	0	1	0	6			0	0	0	0	0	0	0	0	0	1	0	0	no	1	1	1	1	1	1	1	1	0
6	3	0	0	1	75	1	0	0	85	1	30	1	1	1	0	0	0	1	1	1	0	0	0	0	4			0	0	0	0	0	0	0	1	0	0	0	0		0	0	0	0	0	0	0	1	0
7	4	1	1	1	95	0	0	1	100	1	100	2	1	0	1	0	0	0	1	1	1	0	0	1	5			0	0	0	0	0	1	0	0	0	0	0	0	The fact that she didn't go in exact order, just as she remember them, led me to think that she was being truthful. Also the fact that her story was straight.	1	0	0	1	1	1	1	1	1
8	4	0	0	1	65	1	1	1	80	1	80	2	1	1	1	1	1	0	0	0	1	0	0	1	6			0	1	0	0	0	0	0	0	0	0	0	0		1	1	1	0	1	0	0	0	0
9	5	1	1	1	65	0	0	1	70	1	68	2	1	0	1	1	1	1	1	0	0	0	0	0	5			0	0	1	0	0	0	0	0	0	0	0	0	no	1	0	1	1	1	1	1	1	1
10	5	0	1	0	70	1	0	0	80	0	90	0	0	0	0	1	0	1	0	0	0	0	1	0	3			0	0	0	0	1	0	0	0	0	0	0	0	-it seems like he was actually trying to recall the events	0	0	0	1	0	0	0	0	1
11	7	1	1	1	75	0	0	1	80	1	75	2	1	1	1	1	0	1	0	0	1	1	1	0	7			0	0	0	0	0	0	0	0	1	0	0	0	he has some vivid details of the event	1	1	1	0	1	1	1	1	1
12	7	0	0	1	87	1	0	0	87	0	60	1	1	1	1	0	1	1	1	1	1	1	0	1	9			0	0	0	0	1	0	0	0	0	0	0	0	rather monotone voice	0	1	1	0	0	1	1	1	1
13	6	1	1	1	75	0	1	0	85	0	50	1	1	1	0	0	0	0	1	1	1	1	0	1	6			0	0	0	0	0	0	1	0	0	0	0	0		0	0	0	0	0	0	1	1	1
14	6	0	1	0	70	1	1	1	85	1	80	1	0	0	1	1	0	1	1	1	1	0	0	1	7			0	0	0	0	0	1	0	0	0	0	0	0		1	1	0	1	1	1	1	1	1
15	1	0	0	1	75	1	1	1	65	1	70	2	1	1	1	1	0	1	0	1	0	1	0	0	6			1	0	0	0	0	0	0	0	0	0	0	0	the main thing that helped me to make my decision was the language content, and how detailed the person was.	1	1	1	0	0	1	1	1	0
16	8	0	1	0	75	1	1	1	95	0	90	1	0	0	1	1	0	1	0	1	1	0	0	0	5			0	0	0	0	0	0	1	0	0	0	0	0		1	1	0	1	0	1	1	1	1
17	1	0	1	0	83	1	0	0	90	0	76	0	0	0	0	1	0	1	1	0	0	1	1	1	6			0	0	0	0	0	0	0	0	0	1	0	0	She laughed as though she remembered the event as a joke and that it was a time when she fell into peer pressure.	0	1	0	1	0	0	0	1	0
18	1	1	1	1	70	0	0	1	50	1	90	2	1	1	0	0	0	0	1	1	1	0	1	0	5			1	0	0	0	0	0	0	0	0	0	0	0		1	1	1	0	1	0	1	0	0
19	2	0	1	0	75	1	1	1	95	0	80	1	0	0	0	1	1	1	0	1	1	0	0	1	6			0	0	0	0	0	0	0	0	0	0	1	0	that she had never talked about it before with anyone else and it is hard to recover memories that happened a while ago.	1	0	0	1	1	1	1	1	0
20	2	1	1	1	75	0	1	0	55	1	70	1	1	1	0	0	1	1	1	0	1	1	1	0	7			0	0	0	0	0	0	0	0	1	0	0	0	The facial expressions when she recalled the pain	0	0	1	0	1	1	1	1	1
21	3	0	1	0	65	1	1	1	70	1	70	1	0	1	0	0	0	0	1	1	1	1	1	1	7			0	0	0	0	0	0	0	0	0	0	1	0	no	1	1	0	0	0	1	1	1	1
22	3	1	1	1	60	0	0	1	70	1	80	2	1	1	0	1	0	1	1	1	0	0	1	0	6			0	0	0	0	0	0	0	0	0	1	0	0	I switched between thinking the event was true and not, but ultimately thought it was because her tone of voice seemed to indicate she was trying hard to remember a real memory	1	1	0	1	0	1	1	1	1
23	4	0	0	1	80	1	1	1	75	1	90	2	1	1	1	0	0	0	1	0	0	0	0	1	4			1	0	0	0	0	0	0	0	0	0	0	0	the use of the word "probably" and "I probably would have"	1	1	0	0	1	1	0	1	0
24	4	1	0	0	65	0	0	1	95	1	90	1	0	1	1	1	1	0	1	1	1	1	0	1	9			0	0	0	1	0	0	0	0	0	0	0	0		1	1	0	1	0	0	1	1	1
26	8	1	1	1	65	0	0	1	60	1	75	2	1	1	1	0	0	1	1	1	1	1	0	1	8			1	0	0	0	0	0	0	0	0	0	0	0	I thought that it was in very great detail which made it seem like it actually happened.	1	1	1	1	0	0	1	1	1
27	1	1	0	0	57	0	1	0	88	0	88	0	0	1	1	1	0	1	1	0	0	1	1	0	7			0	0	0	0	1	0	0	0	0	0	0	0	she stared up to the right a few times, but not many. From what I recall, people do that when they are trying to remember something. She also gave an impressive amount of detail for an event that happened so long ago.	0	1	1	1	1	1	1	1	1
28	2	0	0	1	85	1	1	1	85	1	95	2	1	0	1	1	1	1	1	0	0	0	0	0	5	Thought too many details that were grasped for; also I believe I heard this memory implantation in PSYO 355		0	0	0	0	0	1	0	0	0	0	0	0	Mostly felt she was creating details as she went.	1	0	1	1	1	1	1	1	1
29	2	1	1	1	85	0	0	1	70	1	80	2	1	1	1	1	0	0	1	1	0	1	0	0	6			0	1	0	0	0	0	0	0	0	0	0	0		1	1	1	0	0	1	0	0	1
30	3	0	1	0	70	1	0	0	75	0	65	0	0	0	0	1	0	0	1	1	1	0	0	1	5			0	0	0	0	0	1	0	0	0	0	0	0	probably did happen, but it seemed like the girl didn't have a clear memory of it	0	1	0	1	0	0	1	1	1
31	3	1	1	1	85	0	0	1	85	1	70	2	1	1	1	0	0	0	1	0	1	0	0	0	4			0	0	0	0	0	1	0	0	0	0	0	0	no	1	0	0	0	0	0	1	1	1
32	4	0	0	1	85	1	1	1	70	1	70	2	1	1	1	1	0	1	1	1	0	0	1	1	8			0	0	0	0	0	0	1	0	0	0	0	0	I chose plausibility as the most useful in making a decision because parts of the story did not really add up. Why would her mother give her $100 for just a lunch? She also did not seem to remember what the $100 was specifically for, and I find it hard to believe that her mother would trust her and her brother with that large sum of money.	1	1	0	1	1	0	1	1	0
33	4	1	0	0	40	0	0	1	70	1	80	1	0	0	1	0	1	1	1	0	1	0	1	0	6			0	0	0	0	0	0	0	1	0	0	0	0		1	1	1	0	1	0	0	1	0
34	5	0	0	1	60	1	0	0	60	1	50	1	1	1	1	1	0	1	1	0	0	1	1	0	7			0	0	1	0	0	0	0	0	0	0	0	0		0	1	1	1	0	1	0	0	0
35	5	1	1	1	75	0	0	1	70	1	75	2	1	0	1	0	1	1	1	0	0	0	1	0	5	He took several long breaths and pauses before responding.		0	0	0	0	0	0	0	0	0	1	0	0		1	1	1	0	1	0	1	1	1
36	6	0	0	1	80	1	1	1	90	1	90	2	1	1	1	1	0	1	1	0	1	1	0	0	7			0	0	0	0	1	0	0	0	0	0	0	0		1	1	1	0	1	0	1	1	1
37	6	1	0	0	70	0	0	1	60	1	50	1	0	1	0	0	0	0	1	0	0	0	0	0	2			1	0	0	0	0	0	0	0	0	0	0	0	the confidence he had in how accurate his memory was	1	1	1	0	0	0	0	0	0
38	7	0	0	1	80	1	1	1	70	1	78	2	1	1	1	1	0	1	0	1	0	1	0	0	6			0	0	0	0	1	0	0	0	0	0	0	0	The questioning afterwards made it seem as though the memorial was not real because the person remembering wasn't not very sure of the memory himself and wasn't able to say that all the senses during the memory were present	1	1	1	0	1	1	0	1	0
39	7	1	0	0	50	0	0	1	60	1	60	1	0	1	0	1	0	0	1	1	0	1	0	0	5			0	0	0	0	0	0	0	0	1	0	0	0	I just thought that someone who was describing an event like this might seem more upset, and he was smiling quite a few times.	1	0	0	0	1	0	1	1	0
40	8	0	0	1	70	1	1	1	85	1	85	2	1	1	0	0	0	0	0	1	1	0	0	0	3			0	0	0	0	0	0	0	1	0	0	0	0	Inconsistencies between how he spoke to his mother (on phone, wrote letter).	1	1	0	1	0	0	1	1	1
41	8	1	0	0	99	0	1	0	90	0	95	0	0	0	0	1	0	1	0	0	1	0	0	0	3			0	0	0	0	1	0	0	0	0	0	0	0		0	0	0	0	0	0	0	0	0
42	5	1	0	0	50	0	0	1	60	1	50	1	0	1	0	0	1	1	1	0	1	0	1	0	6			0	0	0	0	0	0	1	0	0	0	0	0		1	1	1	1	1	0	1	1	1
43	5	0	0	1	83	1	1	1	87	1	86	2	1	1	0	0	0	1	1	1	1	0	0	0	5			0	0	0	0	0	1	0	0	0	0	0	0		1	1	0	0	0	0	1	1	1
44	6	1	1	1	90	0	1	0	80	1	50	1	1	1	1	1	0	1	1	1	1	0	1	1	9			0	0	1	0	0	0	0	0	0	0	0	0	Nope	0	1	1	1	0	1	1	1	1
45	7	0	0	1	90	1	0	0	95	1	55	1	1	1	0	0	0	0	1	0	1	0	0	1	4			0	0	0	0	0	0	0	0	0	0	1	0	.	0	0	0	0	0	0	1	1	1
46	6	0	1	0	85	1	0	0	88	0	92	0	0	1	1	1	0	1	1	1	0	1	0	1	8			0	0	1	0	0	0	0	0	0	0	0	0		0	1	1	1	0	1	1	1	1
47	7	1	1	1	64	0	1	0	78	0	99	1	1	1	1	0	1	1	1	1	1	1	0	1	9			0	0	0	1	0	0	0	0	0	0	0	0		0	1	0	0	1	1	0	1	1
48	8	1	0	0	80	0	0	1	60	0	65	1	0	1	1	1	1	1	1	0	0	1	1	1	9			0	1	0	0	0	0	0	0	0	0	0	0	It seemed like he was telling a story, but his body was telling a different one	1	1	1	1	1	1	1	1	1
49	8	0	1	0	75	1	0	0	80	0	85	0	0	1	1	0	0	1	1	1	1	1	1	1	9			0	0	0	0	0	1	0	0	0	0	0	0		0	1	0	1	0	1	1	1	1
50	1	1	0	0	95	0	0	1	70	0	69	1	0	0	0	1	0	0	0	1	1	0	0	1	4			0	0	0	0	0	0	0	1	0	0	0	0	Because she described the event in such detail, including the fact that she remembered she was wearing red pants, yet she has no mental memory of the visuals on this occasion makes no sense, which is why i believe it is very inconsistant	1	1	0	1	1	0	1	0	1
51	1	0	1	0	45	1	0	0	43	0	45	0	0	0	1	0	1	1	0	0	0	1	0	0	4			0	1	0	0	0	0	0	0	0	0	0	0		0	1	0	0	0	0	1	0	1
52	2	1	1	1	92	0	1	0	85	1	75	1	1	1	1	0	1	0	1	1	1	1	0	1	8	Comfortability in rehearsing the event		0	0	0	1	0	0	0	0	0	0	0	0	Seemed at ease while telling the story and they didn't attempt to 100% know what exactly occurred.	0	1	1	0	1	0	1	1	0
53	2	0	0	1	70	1	0	0	70	1	70	1	1	1	1	1	1	1	1	1	1	1	1	1	11			0	1	0	0	0	0	0	0	0	0	0	0		0	1	1	1	1	1	1	1	1
54	3	1	1	1	100	0	0	1	100	1	100	2	1	1	1	1	1	1	1	1	1	1	1	1	11			0	0	1	0	0	0	0	0	0	0	0	0		1	1	1	1	1	1	1	1	1
55	3	0	1	0	75	1	0	0	60	0	70	0	0	1	0	1	1	1	1	1	1	0	0	0	7			0	0	0	1	0	0	0	0	0	0	0	0	no	0	1	0	1	0	0	1	0	0
56	5	1	1	1	70	0	0	1	60	1	65	2	1	1	1	1	0	1	0	0	0	0	0	0	4			1	0	0	0	0	0	0	0	0	0	0	0	He took his time recalling the memory which made me think that he was thinking carefully back to the event in order to give a true depiction.	1	1	1	1	0	1	1	0	0
57	5	0	1	0	88	1	1	1	80	0	80	1	0	0	1	1	0	1	0	0	0	1	1	0	5	heavy breathing		0	0	1	0	0	0	0	0	0	0	0	0	seemed uncomforatbale with speaking about it	1	1	1	1	0	0	0	1	0
58	4	1	1	1	85	0	1	0	65	1	60	1	1	1	1	0	1	1	1	1	1	1	1	1	10	Pauses		0	0	0	0	0	0	0	0	0	0	1	0		0	1	0	1	0	0	1	1	1
59	4	0	0	1	85	1	1	1	80	1	80	2	1	1	0	1	0	1	1	1	1	0	0	0	6			0	0	0	0	0	1	0	0	0	0	0	0		1	1	0	0	0	0	1	1	0
60	6	1	0	0	65	0	1	0	60	0	65	0	0	0	0	1	0	0	1	0	0	0	0	0	2			0	0	0	0	0	1	0	0	0	0	0	0		0	0	1	0	0	0	1	0	0
61	6	0	0	1	70	1	1	1	90	1	85	2	1	1	1	1	0	1	1	0	0	1	0	1	7			0	0	1	0	0	0	0	0	0	0	0	0		1	1	0	0	0	0	1	1	1
62	7	1	0	0	86	0	0	1	80	0	80	1	0	1	1	1	1	1	1	1	1	1	0	1	10			0	0	0	0	1	0	0	0	0	0	0	0		1	1	1	1	1	1	1	1	1
63	7	0	1	0	50	1	0	0	80	0	78	0	0	1	0	1	1	1	1	0	0	1	0	0	6	The "umm"s and the "uhh"s		0	0	0	0	1	0	0	0	0	0	0	0	I was on the fence when making the decision, but the fact that he was monotonous when making his responses instead of being more expressive in his recount of the story made it more difficult to comprehend the truth of the matter.	0	1	0	1	1	0	1	1	1
64	8	1	0	0	50	0	1	0	50	0	50	0	0	0	1	1	1	0	0	1	0	0	0	0	4			0	0	0	0	1	0	0	0	0	0	0	0		0	0	1	1	0	1	1	0	0
65	8	0	1	0	55	1	0	0	60	0	70	0	0	1	1	1	1	1	1	0	1	1	1	1	10			0	0	0	0	0	0	0	0	1	0	0	0	He keeps looking away as he became reflective of his memories. That is one cue I relied on.	0	1	1	1	0	1	1	1	1
66	1	0	0	1	99	1	0	0	65	1	75	1	1	1	1	1	1	1	1	0	0	0	0	1	7	lack of details to her descriptions, lack of supporting sensory components to her memory, inconsistency between the tenor of her personal presence and the supposed incident		0	0	0	0	0	0	0	0	0	0	1	0	she seemed to be working overly hard on her recollection, and for the amount of effort spent there were a paucity of details; as well, the punishment/society's reaction seemed out of scale with what she reportedly did, i.e. "pushed" the other girl	0	0	0	0	0	0	0	0	0
67	1	1	0	0	7	0	0	1	80	1	60	1	0	1	0	1	1	1	0	0	0	1	0	1	6	nil		0	0	0	0	1	0	0	0	0	0	0	1	No.	1	1	1	1	1	1	0	0	1
68	2	0	0	1	50	1	1	1	40	1	50	2	1	1	1	0	0	1	0	0	1	0	0	0	4			0	0	0	0	0	0	0	1	0	0	0	0		1	0	0	0	0	0	1	1	1
69	2	1	1	1	70	0	0	1	80	1	75	2	1	1	1	0	0	0	0	0	0	0	1	1	4			0	0	0	0	0	0	0	0	0	1	0	0		1	1	1	1	0	1	1	0	1
70	3	0	1	0	80	1	0	0	80	0	85	0	0	1	0	1	0	1	1	1	1	0	0	1	7			1	0	0	0	0	0	0	0	0	0	0	0	terms were not precise, she used words like near, close, ish	0	1	1	0	0	1	1	1	1
70	3	0	0	1	65	1	1	1	85	1	88	2	1	1	0	1	1	0	0	1	1	1	1	0	7			0	0	0	0	0	0	0	1	0	0	0	0	no	1	1	0	0	0	0	1	1	1
71	3	1	1	1	80	0	0	1	95	1	95	2	1	1	1	0	0	1	1	1	1	0	0	1	7			0	0	0	0	0	0	0	1	0	0	0	0	consistent in her repeated descriptions of certain events. Plausible, although there is most likely some changes due to priming done by the researcher throughout.	1	1	1	1	1	0	1	1	1
72	4	0	0	1	80	1	1	1	100	1	95	2	1	1	0	1	0	1	1	1	1	0	0	0	6			0	0	0	0	0	0	1	0	0	0	0	0		1	1	0	0	1	0	1	1	1
74	1	0	1	0	90	1	1	1	80	1	60	1	0	1	1	0	0	0	1	1	1	1	0	1	7	Little details remembered- baby sitter being the eldest daughter of the supervisor		0	0	0	0	0	0	0	0	0	0	1	0	She seemed kind of bashful about it and if someone were making it up I don't think that would be their demeanour.	1	1	0	0	1	1	1	1	1
75	1	1	1	1	60	0	1	0	75	0	90	1	1	1	1	1	0	1	1	1	1	1	0	1	9			0	0	0	0	0	1	0	0	0	0	0	0	She seemed fairly consistent and it seemed like she really was recalling a memory. The only thing I thought was surprising and a bit misleading was that she couldn't picture what had happened when recalling the memory.	0	1	1	1	0	0	0	1	1
76	2	0	0	1	85	1	1	1	90	1	100	2	1	1	1	1	0	1	1	1	1	1	0	1	9	None		0	0	0	0	0	0	0	1	0	0	0	0	The story was constantly changing and she could not remember all the details	1	1	1	0	1	0	1	1	1
77	2	1	0	0	10	0	1	0	10	0	10	0	0	1	1	0	0	0	1	0	1	1	0	0	5			0	0	0	0	0	0	0	0	1	0	0	0	no.	0	1	1	0	0	0	1	1	1
79	3	0	1	0	65	1	1	1	55	1	60	1	0	1	1	1	1	1	0	1	1	0	1	0	8			0	0	1	0	0	0	0	0	0	0	0	0	The person seemed really nervous about the event and it made it appear as though she was actually recalling something that had happened to her.	1	1	0	0	1	1	1	1	1
79	3	1	1	1	80	0	0	1	50	1	65	2	1	0	1	1	0	0	1	1	1	0	0	1	6			0	0	0	0	0	0	0	1	0	0	0	0	No, there isn't.	1	0	1	0	0	0	1	1	1
80	4	0	0	1	90	1	1	1	80	1	80	2	1	1	1	1	0	0	1	0	1	0	0	1	6			0	1	0	0	0	0	0	0	0	0	0	0		1	1	1	0	1	0	1	1	1
81	4	1	1	1	60	0	0	1	70	1	80	2	1	0	0	0	1	1	1	1	1	1	1	0	7			1	0	0	0	0	0	0	0	0	0	0	0		1	1	1	0	0	0	0	0	0
82	5	0	1	0	100	1	1	1	100	0	50	1	0	0	1	1	0	1	0	0	0	1	0	0	4			0	0	0	0	1	0	0	0	0	0	0	0		1	0	0	0	0	0	0	0	0
83	5	1	0	0	80	0	0	1	85	0	50	1	0	1	1	0	0	1	1	0	0	1	0	0	5			0	0	0	0	0	0	0	0	1	0	0	0	No	1	0	1	0	0	0	1	0	0
84	6	0	1	0	90	1	1	1	85	1	70	1	0	1	0	1	0	1	1	1	1	0	0	0	6			0	0	0	0	0	0	0	1	0	0	0	0		1	1	0	0	0	1	1	1	1
85	6	1	1	1	85	0	1	0	80	1	85	1	1	1	1	1	1	1	1	1	1	1	1	1	11	Emotional reactions		1	0	0	0	0	0	0	0	0	0	0	0	He seemed genuine and had a similar reaction that I have had to events such as this.	0	1	1	1	1	1	1	1	1
86	8	0	0	1	80	1	1	1	80	1	80	2	1	1	1	1	1	1	1	1	1	1	0	0	9			0	0	0	0	0	1	0	0	0	0	0	0	He overly described things in details which made it seem like he was trying to stall or make the story seem more real by throwing in details that weren't quite relevant to the memory asked to elaborate on. For example, describing his friend and where he had come from.	1	1	1	1	1	1	1	1	1
87	8	1	1	1	100	0	0	1	100	1	100	2	1	1	1	1	1	1	1	1	1	1	0	1	10			0	1	0	0	0	0	0	0	0	0	0	0		1	0	0	1	0	1	1	0	1
88	7	0	1	0	90	1	1	1	70	0	70	1	0	0	0	0	1	1	1	1	1	0	0	1	6			0	0	0	0	0	0	1	0	0	0	0	0	Similar to how I would describe an emotional account myself.	1	0	1	1	0	1	1	0	1
89	7	1	1	1	80	0	0	1	60	1	80	2	1	1	0	1	0	1	0	0	0	0	0	1	4			0	0	0	0	1	0	0	0	0	0	0	0		1	0	0	1	0	1	1	0	0
90	5	1	1	1	75	0	0	1	65	1	68	2	1	1	1	0	0	0	1	1	1	1	1	0	7			0	0	0	0	0	0	0	1	0	0	0	0		1	1	0	1	1	0	0	1	1
91	5	0	1	0	75	1	0	0	90	0	100	0	0	1	1	1	0	0	1	0	0	1	1	0	6			1	0	0	0	0	0	0	0	0	0	0	0	he seemed very honest, and when he said it was out of character for him to push the other kid it seemed to fit with his quiet demeanour	0	1	1	0	0	0	1	0	0
92	7	1	1	1	80	0	0	1	35	1	70	2	1	1	1	1	1	1	1	1	1	1	1	1	11			0	0	0	1	0	0	0	0	0	0	0	0	illustrative hand movements which showed a more detailed account of imagery and placement in the memory.	1	1	1	1	1	1	1	1	1
93	7	0	1	0	60	1	0	0	75	0	60	0	0	1	1	0	1	1	1	1	1	1	0	1	9			1	0	0	0	0	0	0	0	0	0	0	0	I believe his content had holes, however many times in memories when recalling them, there are holes, or unclear parts.	0	1	1	1	1	1	1	0	0
98	1	1	0	0	70	0	0	1	85	1	90	1	0	1	0	1	0	1	0	0	0	1	0	1	5			0	0	0	0	0	0	0	0	0	0	1	0	I found that she seemed to search for her words. This may be because she was trying to recall the memory, but to me it seemed as if she was trying to think of things to say (make up a story).	1	1	0	1	0	1	1	0	1
99	1	0	0	1	85	1	1	1	90	1	90	2	1	1	1	1	0	1	1	0	1	1	0	0	7			0	0	0	0	0	0	0	0	0	0	1	0		1	1	1	1	1	1	1	1	1
100	2	1	1	1	75	0	0	1	60	1	65	2	1	1	0	0	1	1	1	1	1	0	0	0	6			1	0	0	0	0	0	0	0	0	0	0	0	She didn't take too long to answer the questions but not all the answers were immediate and she had to correct herself a few times.	1	1	0	1	0	0	0	1	1
101	2	0	1	0	45	1	0	0	48	0	45	0	0	0	0	1	0	1	1	0	0	0	0	1	4			0	0	0	0	0	0	0	0	0	0	1	0		0	0	0	0	0	0	0	0	0
102	3	1	1	1	50	0	0	1	65	1	60	2	1	1	1	1	0	0	1	0	1	0	0	0	5			1	0	0	0	0	0	0	0	0	0	0	0		1	1	0	0	0	1	1	0	1
103	4	1	1	1	88	0	0	1	98	1	100	2	1	1	1	1	1	1	1	1	1	1	1	1	11	I also looked for long gaps in speech, ie. if the person took a long time to answer questions after the story		0	0	0	0	1	0	0	0	0	0	0	1	One of the things I looked for was over exaggerations or embellishments that would make the story seem too dramatic or unlikely to have really occurred.	1	1	0	1	0	1	0	0	1
104	3	0	1	0	65	1	0	0	68	0	89	0	0	0	1	1	0	1	1	1	1	1	1	1	9			0	0	1	0	0	0	0	0	0	0	0	0		0	1	1	1	1	1	1	1	1
105	4	0	0	1	95	1	1	1	90	1	90	2	1	1	1	1	1	1	1	1	1	1	0	0	9			1	0	0	0	0	0	0	0	0	0	0	0		1	1	1	1	1	1	1	0	0
106	5	1	1	1	75	0	0	1	85	1	85	2	1	1	1	0	0	1	0	1	0	0	1	0	5			1	0	0	0	0	0	0	0	0	0	0	0	The fact that he was pausing, and trying hard to remember what actually happened in that moment. He also didn't maintain eye contact which could possibly show that he is trying to re-live the memory while explaining it.	1	1	1	0	1	1	1	0	1
107	5	0	0	1	60	1	1	1	60	1	60	2	1	1	1	0	0	0	1	1	1	0	0	1	6			0	0	0	0	0	1	0	0	0	0	0	0		1	1	0	0	0	0	1	0	1
108	6	1	1	1	90	0	0	1	85	1	90	2	1	0	1	0	0	1	1	1	1	1	1	0	7			0	0	0	0	0	0	1	0	0	0	0	0		1	1	0	1	0	1	1	1	1
109	6	0	1	0	75	1	0	0	60	0	60	0	0	1	0	0	0	1	1	1	0	0	1	1	6			0	0	0	0	0	1	0	0	0	0	0	0	In the follow up questions, the subject often remembered bits of information that was not necessarily relevant to the question asked, but the commentary brought back the memories	0	1	0	0	1	0	1	0	1
110	7	1	0	0	75	0	1	0	60	0	80	0	0	1	1	1	1	1	1	1	1	1	1	1	11			0	0	0	0	0	0	0	0	0	0	1	0		0	1	1	1	1	1	1	1	1
111	7	0	1	0	85	1	0	0	55	0	75	0	0	1	1	1	1	1	1	1	1	0	1	0	9	mood changes		1	0	0	0	0	0	0	0	0	0	0	0	- mood changes: he went from nervous to being more relaxed as he described the surroundings because they are less horrifying - he said something along the lines of "i can remember more of the event now" and if you lie the story would be already in your head and memories won't come back in bits and pieces	0	1	1	1	1	1	1	1	1
112	8	1	1	1	86	0	0	1	60	1	90	2	1	0	0	1	0	0	1	1	0	0	0	1	4			0	0	0	0	0	1	0	0	0	0	0	0	It seemed somewhat difficult for him to talk about it because it looked like it brought up some old memories that he does not like to dwell on	1	0	1	1	0	0	0	1	1
113	1	0	1	0	45	1	1	1	70	1	70	1	0	1	0	1	0	1	0	1	0	1	0	0	5			0	0	0	0	0	0	0	0	1	0	0	0		1	1	0	0	0	0	1	1	0
122	8	0	0	1	70	1	0	0	90	0	95	1	1	0	1	1	1	1	1	1	1	1	0	1	9			0	0	0	1	0	0	0	0	0	0	0	0	No, but the speaker seem to not make a lot of eye contact with the interviewer	0	1	1	1	1	1	1	1	1
123	1	1	1	1	90	0	1	0	70	1	80	1	1	1	0	0	0	1	1	1	1	1	1	1	8			0	0	0	0	0	0	0	0	0	0	1	0	She described everything well with a lot of detail and clarified certain things better like the weather, and it sounded very plausible in my opinion	0	1	1	1	0	1	1	1	1
124	2	0	1	0	85	1	0	0	70	0	90	0	0	1	1	0	0	0	1	1	0	0	0	1	5			0	0	0	0	0	0	0	1	0	0	0	0	She wasn't a hundred percent certain about the order etc. of things and seemed to be racking her brain to recall details when prompted. The way this happened makes me think she is telling the truth as it happened several years ago and you wouldnt remember things that clearly with the events taking place so long ago. The way she told the story was very natural.	0	0	0	1	1	0	1	1	1
125	2	1	1	1	70	0	0	1	60	1	75	2	1	1	1	0	1	0	0	1	0	1	0	1	6			0	1	0	0	0	0	0	0	0	0	0	0		1	1	1	1	1	0	1	1	1
126	3	0	1	0	65	1	1	1	70	1	70	1	0	1	0	0	0	1	1	1	1	0	0	0	5			1	0	0	0	0	0	0	0	0	0	0	0		1	1	0	0	0	1	1	1	1
127	3	1	1	1	87	0	1	0	30	0	50	1	1	1	1	1	0	0	0	1	0	0	1	1	6			0	0	0	0	0	0	1	0	0	0	0	0		0	1	0	1	0	1	0	1	1
128	4	0	0	1	10	1	1	1	40	1	70	2	1	1	0	0	0	1	1	0	0	0	1	0	4			1	0	0	0	0	0	0	0	0	0	0	0		1	1	0	0	0	0	0	0	0
129	4	1	0	0	80	0	0	1	100	1	100	1	0	0	0	0	0	1	1	0	0	0	0	1	3	She looked like she was thinking really hard about details		0	0	0	0	0	0	0	0	0	0	1	1	no	1	1	1	1	1	1	1	1	0
130	5	0	1	0	65	1	0	0	55	0	75	0	0	1	1	1	1	1	1	0	0	1	1	0	8			0	0	0	0	0	1	0	0	0	0	0	0		0	0	0	1	1	0	1	0	0
131	5	1	0	0	80	0	1	0	85	0	75	0	0	0	0	0	0	0	1	1	0	0	0	0	2			0	0	0	0	0	1	0	0	0	0	0	0		0	1	0	0	0	0	1	1	1
132	6	0	0	1	75	1	0	0	60	1	50	1	1	1	0	1	1	1	0	0	1	0	0	0	5			0	0	0	0	0	0	0	1	0	0	0	0	The event that happened was a traumatic event so fine details should be harder to remember	0	0	0	0	0	0	1	0	1
133	6	1	1	1	80	0	0	1	50	1	100	2	1	1	0	1	0	1	1	1	1	1	0	1	8			0	0	0	0	0	1	0	0	0	0	0	0	he seemed very emotional, when he was talking about the death he looked very sad, but when talking about things that made him happy like the bubbles he would smile	1	1	0	1	1	1	1	1	1
134	7	0	0	1	68	1	1	1	70	1	70	2	1	1	1	0	1	1	1	0	0	0	0	1	6			0	0	0	0	0	0	0	0	0	0	1	0	he didn't seem to emotional about it.	1	1	1	1	0	1	0	0	1
135	7	1	1	1	75	0	1	0	75	0	65	1	1	1	0	0	1	0	0	0	1	0	0	0	3			0	0	0	0	0	1	0	0	0	0	0	0		0	1	0	0	1	0	1	0	1
136	8	0	1	0	75	1	0	0	55	0	80	0	0	0	1	0	1	1	1	1	1	1	0	1	8			0	0	0	0	0	0	1	0	0	0	0	0	nope	0	0	1	0	1	1	1	1	1
137	8	1	0	0	80	0	0	1	60	1	70	1	0	1	1	1	0	1	1	0	0	1	0	0	6			0	0	0	0	0	0	0	0	1	0	0	0		1	1	1	1	0	1	1	1	1
[truncated: 29 more columns]

## Sheet: FM video study 2
Condition	ID	Participant #	Date	V1	V1 Key	V1 Participant	Video 2	V2 Key	V2 Participant	Compare	V1 Accuracy	V2 Accuracy	Comparative	Comparative Accuracy		Video 1 Assessment	Confidence	Verbal Cues (i.e., language use and content).	Body Language (e.g., legs crossed)	Signs of Nervousness (e.g., fidgeting)	Gestures (e.g., illustrative hand movements)	Eye Movements (e.g., gaze)	Content (i.e., the things that were described)	Plausibility (i.e., whether the account made sense)	Consistency (i.e., how consistent the details were)	Facial expressions (e.g., smiling)	Tone of voice (e.g., high pitch)	I based it on an Overall Impression	Which ONE of the following cues, if any, was MOST USEFUL in / making the decision regarding whether or not this event / actually occurred? / / I found that the most useful cue was...	Is there anything else you would like to share about how you made / your decision regarding whether the account described in this video / actually happened?	Video 2 Assessment	Confidence	Verbal Cues (i.e., language use and content).	Body Language (e.g., legs crossed)	Signs of Nervousness (e.g., fidgeting)	Gestures (e.g., illustrative hand movements)	Eye Movements (e.g., gaze)	Content (i.e., the things that were described)	Plausibility (i.e., whether the account made sense)	Consistency (i.e., how consistent the details were)	Facial expressions (e.g., smiling)	Tone of voice (e.g., high pitch)	I based it on an Overall Impression	Which ONE of the following cues, if any, was MOST USEFUL in / making the decision regarding whether or not this event / actually occurred? / / I found that the most useful cue was...	Is there anything else you would like to share about how you made / your decision regarding whether the account described in this video / actually happened?	Comparative One of the videos you watched / involved a real memory and one of the videos involved a 0 / memory. / Which video do you think depicted the recollection of an event that / actually happened?	Confidence	Verbal Cues (i.e., language use and content).	Body Language (e.g., legs crossed)
AV	33A1A21AV	33	2014-10-29 12:44:41	A1	1	0	A2	0	1	2	0	0	FALSE	0		0	85	1	1	1	1	1	0	1	0	1	0	0	Plausibility (i.e., whether the account made sense)		1	95	1	0	0	0	1	1	0	0	1	0	0	1	feelings were shown to a certain degree when telling the story	2	95	1	1
AV	34A2A11AV	34	2014-10-29 13:22:07	A2	0	1	A1	1	0	1	0	0	FALSE	0		1	91	1	0	0	1	0	1	1	0	1	0	1	Content (i.e., the things that were described)		0	80	1	0	1	0	1	1	1	1	0	0	0	1		1	91	1	0
AV	35B1B22AV	35	2014-10-31 13:24:22	B1	1	1	B2	0	0	1	1	1	TRUE	1		1	100	0	1	0	0	1	0	1	1	1	1	0	Signs of Nervousness (e.g., fidgeting)	Facial expressions that show nervousness and a closed body pose, showing a state of discomfort towards the memory; mixed with a lot of manipulators.	0	100	0	1	0	0	1	0	1	1	1	1	0	1	Facial cues were iresponsive, some answer were delayed, closed hand gestures, she would shake her head loads of times while telling the events asked the psychologist a question when she knew the answer (no surprise was seen in her reaction).	1	100	0	1
AV	36B2B12AV	36	2014-11-05 09:49:37	B2	0	1	B1	1	0	1	0	0	FALSE	0		1	75	0	1	1	1	1	0	1	1	0	0	0	Facial expressions (e.g., smiling)		0	80	1	1	1	1	1	1	1	1	1	0	0	1		1	65	1	1
AV	37C1C23AV	37	2014-11-05 09:52:59	C1	1	1	C2	0	0	1	1	1	TRUE	1		1	75	1	1	0	0	0	0	1	1	0	0	1	Plausibility (i.e., whether the account made sense)		0	65	1	1	0	1	0	0	0	1	0	1	0	1		1	80	1	1
AV	38C2C13AV	38	2014-11-05 12:29:35	C2	0	0	C1	1	1	2	1	1	FALSE	0		0	9	1	0	1	0	1	1	0	0	0	0	1	Verbal Cues (i.e., language use and content)	I have very little confidence in saying that I think it's false but I mostly base that on the fact that it sounded like she was telling a story (as if from a book) rather than recounting a memory.	1	70	1	1	0	1	1	0	0	0	0	1	1	1	Having seen this video second I feel more confident now that this is 1 and the previous memory was 0. In this video she seemed more at ease / comfortable, she was looking around a lot and moving a lot and her voice was animated compared to the previous video in which her voice was monotone and flat (I think that's why it sounded like she was telling a story instead of recounting a memory).	2	91	1	1
AV	39D1D24AV	39	2014-11-05 12:45:23	D1	1	0	D2	0	0	1	0	1	TRUE	1		0	59	1	0	0	1	0	1	0	0	0	0	1	Content (i.e., the things that were described)	Feels like she gave too many details.	0	71	1	1	0	0	0	1	0	0	0	0	0	1	In both videos she uses 'probably' and 'maybe' a lot. Made it sound like a hypothetical account, not from memory.	1	40	1	0
AV	40D2D14AV	40	2014-11-05 13:32:47	D2	0	0	D1	1	1	2	1	1	FALSE	0		0	70	1	0	1	0	1	1	0	0	0	0	0	Verbal Cues (i.e., language use and content)		1	40	0	0	0	0	0	1	1	1	0	0	0	1		2	70	1	0
AV	41E1E25AV	41	2014-11-07 11:19:53	E1	1	1	E2	0	0	1	1	1	TRUE	1		1	80	1	0	0	0	0	1	1	0	0	0	0	Content (i.e., the things that were described)	no	0	90	1	0	1	0	1	0	0	0	0	0	0	1	he kept pausing	1	80	1	0
AV	42E2E15AV	42	2014-11-07 11:19:06	E2	0	1	E1	1	0	2	0	0	FALSE	0		1	77	0	1	1	1	1	0	0	1	0	1	0	Gestures (e.g., illustrative hand movements)		0	54	0	0	0	0	1	1	0	1	1	0	0	1		2	57	0	1
AV	43F1F26AV	43	2014-11-07 12:49:35	F1	1	1	F2	0	1	1	1	0	TRUE	1		1	90	1	0	1	1	1	1	0	1	0	0	0	Content (i.e., the things that were described)		1	40	1	1	0	0	1	1	1	0	0	0	0	1		1	91	0	1
AV	44F2F16AV	44	2014-11-07 12:52:18	F2	0	1	F1	1	0	1	0	0	FALSE	0		1	80	1	0	1	1	0	1	1	0	0	0	0	Signs of Nervousness (e.g., fidgeting)		0	60	0	1	1	0	1	1	1	0	0	0	0	1	I beleive mum died but the facts surrounding the day i believe to be un1.	1	80	1	0
AV	45G1G27AV	45	2014-11-07 14:06:49	G1	1	0	G2	0	1	2	0	0	FALSE	0		0	65	1	0	0	0	1	1	0	1	1	1	0	Consistency (i.e., how consistent the details were)		1	75	0	0	0	0	0	0	0	0	0	0	1	1		2	60	0	0
AV	46G2G17AV	46	2014-11-12 11:28:09	G2	0	0	G1	1	0	1	1	0	FALSE	0		0	90	1	0	0	1	1	1	1	0	1	1	0	Plausibility (i.e., whether the account made sense)		0	90	1	1	0	1	1	1	1	0	0	1	0	1		1	99	0	0
AV	47H1H28AV	47	2014-11-12 11:51:51	H1	1	1	H2	0	0	1	1	1	TRUE	1		1	99	1	1	1	1	1	0	1	1	1	1	1	I based it on an Overall Impression	his body language was timed perfectley with his speech, tone of voice and what he was talking about.	0	99	0	0	0	0	1	1	1	0	1	0	0	1	he kept repeating the same material over and over again like a script, his confidence in the event is poor.	1	90	0	0
AV	48H2H18AV	48	2014-11-12 12:30:47	H2	0	1	H1	1	0	1	0	0	FALSE	0		1	60	1	0	0	1	0	1	1	1	0	0	0	Content (i.e., the things that were described)		0	71	1	1	0	1	0	1	1	1	0	0	0	1		1	60	1	1
AV	81A1A21AV	81	2015-03-04 15:41:26	A1	1	1	A2	0	1	1	1	0	TRUE	1		1	90	1	0	1	0	0	1	1	1	0	0	1	Content (i.e., the things that were described)		1	50	1	0	1	1	0	1	1	1	0	0	1	1		1	49	1	0
AV	82A2A11AV	82	2015-03-04 16:24:07	A2	0	1	A1	1	0	1	0	0	FALSE	0		1	51	1	0	0	1	1	0	1	1	0	0	1	Verbal Cues (i.e., language use and content)		0	82	1	1	1	1	1	1	1	1	1	1	0	1		1	54	1	1
AV	83B1B22AV	83	2015-03-06 12:30:20	B1	1	1	B2	0	1	1	1	0	TRUE	1		1	91	1	1	0	0	1	1	1	1	1	0	0	Consistency (i.e., how consistent the details were)		1	71	1	1	0	1	1	1	1	1	1	0	0	1		1	68	0	1
AV	84B2B12AV	84	2015-03-06 14:40:09	B2	0	1	B1	1	0	1	0	0	FALSE	0		1	85	0	0	0	0	0	0	0	0	0	0	1	Consistency (i.e., how consistent the details were)		0	70	0	0	1	0	1	0	0	0	0	0	0	1		1	70	0	0
AV	85C1C23AV	85	2015-03-11 15:04:37	C1	1	1	C2	0	0	1	1	1	TRUE	1		1	80	1	1	1	1	1	1	1	1	0	0	0	Content (i.e., the things that were described)		0	60	1	1	1	1	0	1	1	1	0	0	1	1		1	80	1	1
AV	86C2C13AV	86	2015-03-12 16:25:10	C2	0	0	C1	1	1	2	1	1	FALSE	0		0	95	1	0	0	1	0	1	0	1	1	0	1	Content (i.e., the things that were described)	She hesitated before saying that it was a german shepherd, it's a very well known dog breed so I probably would have described it as one from the beginning and she failed to give any more details about the dog like big teeth, scary eyes etc. There was also a lack of hand gestures and it was told chronologically without any corrections or back tracking which I think is unlikely.	1	85	1	0	0	0	0	1	1	1	0	0	1	1	The fact that it was something that happened when she was a teenager made me think it's unlikely she would be wrong about it and the details she gave about what the surgery was for made it more believable.	2	97	0	0
AV	87D1D24AV	87	2015-03-13 09:30:10	D1	1	0	D2	0	0	1	0	1	TRUE	1		0	100	1	0	0	0	0	1	1	1	0	1	0	Tone of voice (e.g., high pitch)		0	100	0	0	0	0	0	1	1	1	0	0	0	1		1	9	1	0
AV	88D2D14AV	88	2015-03-13 09:35:48	D2	0	0	D1	1	1	2	1	1	FALSE	0		0	45	1	1	0	0	1	1	1	1	1	1	1	Content (i.e., the things that were described)	Her use of the word 'probably' for a lot of the recall	1	70	1	0	0	0	0	1	1	1	0	1	0	1	She seemed more confident with the answers she was giving	2	60	1	0
AV	89E1E25AV	89	2015-03-13 13:25:47	E1	1	1	E2	0	0	1	1	1	TRUE	1		1	72	0	0	0	0	1	1	1	0	1	0	0	Content (i.e., the things that were described)		0	88	1	1	1	1	1	0	1	0	1	1	0	1		1	75	1	1
AV	90E2E15AV	90	2015-03-27 10:55:36	E2	0	0	E1	1	1	2	1	1	FALSE	0		0	52	0	0	0	0	0	0	0	0	0	0	1	Content (i.e., the things that were described)	had this event actually occurred he would beable to recall eveyr detail especially if the police became encloved regardless.	1	86	0	0	1	0	1	1	0	0	1	0	0	1	the guy in this clip moved more, this to me shows that the memory cam easily to him and he could just recall it as if it was nothing	2	60	0	1
AV	90E2E15AV	90B	2015-04-17 11:23:23	E2	0	1	E1	1	1	2	0	1	FALSE	0		1	25	0	1	0	1	0	0	0	0	0	1	0	Tone of voice (e.g., high pitch)		1	33	0	0	0	0	0	0	1	0	0	1	0	1		2	35	1	0
AV	91F1F26AV	91	2015-04-17 11:29:12	F1	1	1	F2	0	1	1	1	0	TRUE	1		1	81	0	0	1	0	0	1	1	1	0	1	0	Plausibility (i.e., whether the account made sense)		1	61	1	0	0	0	0	1	1	0	0	0	1	1		1	64	1	0
AV	92F2F16AV	92	2015-04-17 12:36:57	F2	0	1	F1	1	1	2	0	1	FALSE	0		1	81	1	1	1	1	0	1	1	1	1	1	0	Gestures (e.g., illustrative hand movements)	He was taking his time, so it is obvious he was trying to recall the memeory	1	80	1	1	0	1	0	1	1	1	1	1	0	1	His emotions as he was describing his mother	2	81	1	1
AV	93G1G27AV	93	2015-05-15 10:48:21	G1	1	1	G2	0	0	1	1	1	TRUE	1		1	83	0	1	1	1	1	0	0	0	1	1	0	I based it on an Overall Impression	how he expressed his feelings	0	51	0	0	1	1	0	0	1	1	1	0	0	1	repetition of account	1	86	0	0
AV	94G2G17AV	95	2015-05-15 11:22:26	G2	0	0	G1	1	1	2	1	1	FALSE	0		0	70	1	1	1	1	1	1	0	0	1	1	1	Body Language (e.g., legs crossed)		1	100	1	1	1	1	1	1	1	1	1	1	1	1		2	100	1	1
AV	95H1H28AV	94	2015-05-15 13:08:14	H1	1	1	H2	0	0	1	1	1	TRUE	1		1	60	1	1	1	0	1	1	0	1	0	0	0	Body Language (e.g., legs crossed)		0	60	1	0	0	0	1	1	1	0	1	0	1	1		1	66	1	1
Video	11F1F2V	11	2014-03-26 13:04:00	F1	1	0	F2	0	1	2	0	0	FALSE	0		0	53	0	1	1	1	1	0	0	0	1	0	0	Signs of Nervousness (e.g., fidgeting)	It was the change in behaviours. At first, he seemed really nervous; then, he appeared to have opened up a bit; next, he became tense; and finally, he seemed relaxed. It felt like there were too many stages of emotion in one video.	1	71	0	1	1	1	1	0	0	0	1	0	0	1	His body language seemed a lot more natural in this. He was leaning forward which showed an interest in what he was being asked, he made more eye contact, and he was smiling ocassionally which occurs more frequently in normal discussion.	2	77	0	1
Video	12F2F1V	12	2014-03-26 13:47:31	F2	0	0	F1	1	1	2	1	1	FALSE	0		0	50	0	0	0	0	0	0	0	0	0	1	0	Content (i.e., the things that were described)	I found slight difficulty understanding	1	71	1	1	1	0	1	0	0	0	1	0	0	1		2	65	1	1
Video	13G1G27	13	2014-03-26 15:12:52	G1	1	0	G2	0	0	1	0	1	TRUE	1		0	62	0	0	1	1	1	0	0	0	1	0	0	Eye Movements (e.g., gaze)	The interviewee tried to make jokes to ease the pressure on himself and build a relationship with the interviewer in order to gain trust.	0	65	0	1	1	1	1	0	0	0	1	0	0	1	The persons hands were not moving fluidly as he was speaking. He would at times leave his hand in mid air or make sudden stops in his hand/arm movement which showed me that he was nervous. He also sat with his hands interlocked to create a barrier between himself and the interviewer.	1	68	0	1
Video	16H1H28	14	2014-03-26 15:43:07	G2	0	1	G1	1	1	2	0	1	FALSE	0		1	60	1	1	0	1	1	0	0	0	1	0	0	Gestures (e.g., illustrative hand movements)	I looked at the eye contact and if the person was overly smiley or laughing a lot.	1	80	0	0	1	1	1	0	0	0	0	0	0	1		2	90	0	1
Video	16H1H28	16	2014-04-02 12:15:51	H1	1	0	H2	0	1	2	0	0	FALSE	0		0	95	0	1	0	1	1	0	0	0	0	0	0	Body Language (e.g., legs crossed)	He avoided eye contact- looked away for longer periods (seemed like he was inventing a story and not recalling an event)	1	92	0	1	0	0	1	0	0	0	0	0	0	1	He seemed less nervous and responed quicker than in the other video (sign of recall not invention?) more eye contact	2	95	0	1
Video	49A1A21V	49	2014-11-14 10:29:49	A1	1	1	A2	0	0	1	1	1	TRUE	1		1	48	0	1	1	1	0	0	0	0	1	0	1	Body Language (e.g., legs crossed)	Woman seemed confident and relaxed about what she was saying.	0	75	0	0	1	0	1	0	0	0	1	0	1	1	seemed to look confused before talking	1	85	0	1
Video	50A2A11V	50	2014-11-14 10:35:38	A2	0	1	A1	1	1	2	0	1	FALSE	0		1	56	0	1	0	1	0	0	0	0	1	0	0	Body Language (e.g., legs crossed)		1	75	0	1	0	1	0	0	0	0	1	0	0	1		2	92	0	1
Video	51B1B22V	51	2014-11-14 11:58:20	B1	1	1	B2	0	0	1	1	1	TRUE	1		1	60	0	1	1	1	0	0	0	0	1	0	1	I based it on an Overall Impression		0	50	0	1	1	0	1	0	0	0	1	0	1	1		1	50	0	1
Video	52B2B12V	52	2014-11-14 13:37:29	B2	0	0	B1	1	1	2	1	1	FALSE	0		0	80	0	1	1	1	1	0	0	0	1	0	0	Eye Movements (e.g., gaze)	There was very little eye contact, and from my overall impression, the video portrayed the interogation of the person, in a police station. She might have been a suspect trying to escape punishment.	1	85	0	1	0	1	1	0	0	0	1	0	0	1	She was relaxed, with just a bit of nervousness. While telling the story, her hands had something to do most of the time, and the recalling of certain memories made her gain or lose her smile.	2	75	0	1
Video	53C1C23V	53	2014-11-14 13:45:33	C1	1	1	C2	0	0	1	1	1	TRUE	1		1	80	0	1	1	1	1	1	1	1	1	0	1	I based it on an Overall Impression		0	81	0	0	0	0	0	0	0	0	0	0	1	1		1	81	0	0
Video	54C2C13V	54	2014-11-14 13:47:35	C2	0	1	C1	1	1	2	0	1	FALSE	0		1	100	1	1	1	1	1	0	0	0	1	0	0	I based it on an Overall Impression		1	82	0	1	1	1	1	0	0	0	1	0	0	1		2	80	0	1
Video	55D1D24V	55	2014-11-14 14:03:25	D1	1	0	D2	0	0	2	0	1	FALSE	0		0	70	0	0	0	1	0	0	1	0	0	0	0	Plausibility (i.e., whether the account made sense)		0	51	0	0	0	1	0	0	1	0	0	0	0	1		2	50	0	0
Video	56D2D14V	56	2014-11-14 15:01:42	D2	0	1	D1	1	0	1	0	0	FALSE	0		1	70	0	1	1	1	1	0	0	0	0	0	0	Gestures (e.g., illustrative hand movements)	Although she paused, it was more likely she was recalling the memory, and found it difficult to recall.	0	70	0	0	1	1	1	0	0	0	0	0	0	1	Long delays in between long fluent description suggested a 0 impression, with missing memories.	1	60	0	1
Video	57E1E25V	57	2014-11-14 15:35:33	E1	1	1	E2	0	0	1	1	1	TRUE	1		1	60	0	1	1	1	1	0	0	0	1	0	0	Gestures (e.g., illustrative hand movements)	THERE SEEMED TO BE NATURAL PAUSES FOR REMEMBERING, AND A NATURAL THOUGHTFUL FACE	0	60	0	1	1	1	1	0	0	0	1	0	0	1	THE PERSON LOOKED A LOT MORE CONFUSED ABOUT WHAT HE WAS SAYING, AS IF HE DIDNT REALLY REMEMNBER IT BUT WAS TRYING TO PIECE SOME INFORMATION TOGETHER	1	65	0	1
Video	58E2E15V	58	2014-11-19 13:49:29	E2	0	0	E1	1	1	2	1	1	FALSE	0		0	37	0	1	1	0	1	0	0	0	1	0	0	Body Language (e.g., legs crossed)		1	40	0	1	0	1	1	0	0	1	0	0	0	1		2	45	0	1
Video	59 F1F26V	59	2014-11-19 12:41:49	F1	1	1	F2	0	1	1	1	0	TRUE	1		1	60	0	0	1	1	1	0	0	1	1	0	0	Signs of Nervousness (e.g., fidgeting)		1	60	0	1	1	1	1	0	0	1	1	0	0	1		1	70	0	1
Video	60F2F16V	60	2014-11-19 12:45:31	F2	0	0	F1	1	1	2	1	1	FALSE	0		0	69	0	0	1	1	1	0	0	0	1	0	0	Signs of Nervousness (e.g., fidgeting)		1	53	0	1	1	1	1	0	0	0	1	0	0	1		2	50	0	1
Video	61G1G27V	61	2014-11-19 14:07:54	G1	1	1	G2	0	1	2	1	0	FALSE	0		1	50	0	0	0	0	0	0	0	0	0	0	1	I based it on an Overall Impression	Seems like a likely event to of happened	1	50	0	0	0	0	0	0	0	0	0	0	1	1	This video also seemed like a likely even to have happened	2	50	0	0
Video	62G2G17V	62	2014-11-21 10:30:58	G2	0	1	G1	1	0	1	0	0	FALSE	0		1	40	0	1	0	1	1	0	0	0	1	0	0	Body Language (e.g., legs crossed)	He seemed relaxed and confident throughout	0	40	0	1	1	1	1	0	0	0	0	0	0	1	Seemed less confident and looked as though the interviewer had to offer a lot more prompts to get him to respond	1	40	0	1
Video	63H1H28V	63	2014-11-21 10:35:40	H1	1	1	H2	0	1	1	1	0	TRUE	1		1	100	0	1	0	1	0	0	0	0	1	0	1	Body Language (e.g., legs crossed)		1	70	0	1	0	1	0	0	0	0	1	0	1	1		1	84	0	1
Video	64H2H18V	64	2014-11-21 10:38:12	H2	0	1	H1	1	0	1	0	0	FALSE	0		1	85	0	1	0	1	1	0	0	0	1	0	0	Gestures (e.g., illustrative hand movements)	No	0	55	0	1	1	1	0	0	0	0	0	0	0	1	No	1	70	0	1
Video	8D2-D1V	8	2014-03-19 15:58:08	D2	0	1	D1	1	1	2	0	1	FALSE	0		1	55	0	1	0	0	1	0	0	0	1	0	0	Facial expressions (e.g., smiling)		1	54	0	1	0	1	1	0	0	0	1	0	0	1		2	30	0	0
Audio	17A1A21A	17	2014-04-02 12:15:08	A1	1	0	A2	0	1	2	0	0	FALSE	0		0	67	0	0	1	0	0	0	0	0	0	0	0	Content (i.e., the things that were described)	the girl was very quietly spoken and took ages to reply	1	32	1	0	0	0	0	0	0	1	0	0	1	1	more realistic	Audio TWO	64	0	0
Audio	18A2A11A	18	2014-04-02 13:03:46	A2	0	1	A1	1	0	1	0	0	FALSE	0		1	72	1	0	1	0	0	0	0	1	0	1	1	Signs of Nervousness (e.g., stuttering)		0	56	1	0	0	0	0	1	0	0	0	0	1	1		Audio ONE	60	1	0
Audio	19B1B22A	19	2014-04-02 14:36:45	B1	1	1	B2	0	1	1	1	0	TRUE	1		1	75	1	0	0	0	0	1	0	1	0	1	1	Content (i.e., the things that were described)		1	45	1	0	0	0	0	1	1	1	0	0	1	1		Audio ONE	85	1	0
Audio	21C1C23A	21	2014-05-14 11:02:01	C1	1	1	C2	0	1	2	1	0	FALSE	0		1	40	0	0	0	0	0	0	0	0	0	1	0	Verbal Cues (i.e., language use and content)		1	14	0	0	0	0	0	1	0	0	0	0	0	1		Audio TWO	9	1	0
Audio	22c2c13A	22	2014-05-14 11:17:52	C2	0	0	C1	1	1	2	1	1	FALSE	0		0	77	1	0	1	0	0	1	0	0	0	0	0	Content (i.e., the things that were described)	They were very vague about some things	1	65	1	0	0	0	0	1	1	1	0	0	0	1		Audio TWO	70	1	0
Audio	23D1D24A	23	2014-05-14 12:29:24	D1	1	0	D2	0	1	2	0	0	FALSE	0		0	70	1	0	1	0	0	1	0	0	0	0	1	Verbal Cues (i.e., language use and content)	The repetition of "I remember" seemed forced. / The questions at the end were answered positively however the content gave no indication of strength.	1	50	1	0	0	0	0	1	1	1	0	0	0	1		Audio TWO	50	1	0
Audio	24D2D14A	24	2014-05-14 15:24:00	D2	0	0	D1	1	1	2	1	1	FALSE	0		0	65	0	0	1	0	0	0	0	1	0	0	0	Signs of Nervousness (e.g., stuttering)	she asked the interviwer to confirm things that she had said such as "how old was i again"?	1	50	1	0	0	0	0	1	1	1	0	0	0	1		Audio TWO	80	1	0
Audio	26E2E15A	26	2014-05-15 13:15:44	E2	0	0	E1	1	1	2	1	1	FALSE	0		0	80	1	0	1	0	0	1	0	0	0	0	1	I based it on an Overall Impression	he didnt sound genuine	1	87	0	0	0	0	0	0	1	0	0	1	1	1		Audio TWO	86	0	0
Audio	27F1F26A	27	2014-05-15 13:46:42	F1	1	0	F2	0	1	2	0	0	FALSE	0		0	58	0	0	0	0	0	1	0	1	0	0	1	I based it on an Overall Impression	It was more of a gut feeling that the event didn't occur. The details just didn't seem right to me somehow.	1	66	1	0	0	0	0	1	0	0	0	0	1	1	He seemed pretty vividly recalling things with emotions attached with them.	Audio TWO	58	1	0
Audio	28F2F16A	28	2014-05-15 13:53:55	F2	0	1	F1	1	0	2	0	0	FALSE	0		0	60	1	0	0	0	0	1	0	1	0	0	0	Consistency (i.e., how consistent the details were)	Level of description in the account	1	80	1	0	0	0	0	1	1	0	0	0	0	1	The memory of the butterfly made me believe this was a 1 account	Audio TWO	80	1	0
Audio	29G1G27A	29	2014-05-15 16:14:23	G1	1	0	G2	0	1	2	0	0	FALSE	0		0	70	1	0	0	0	0	0	0	1	0	0	1	Consistency (i.e., how consistent the details were)	he did not acknoledge his mother being there in the first description.	1	25	0	0	0	0	0	1	1	0	0	0	0	1		Audio TWO	30	1	0
Audio	31H1H28A	31	2014-05-16 13:33:41	H1	1	0	H2	0	1	2	0	0	FALSE	0		0	85	1	0	0	0	0	0	1	1	0	0	1	Verbal Cues (i.e., language use and content)	At one point in the interview when the interviewee was describing the event and what happened, the interviewer laughed, a few times actually.	1	47	1	0	0	0	0	0	0	0	0	0	1	1		Audio TWO	52	1	0
Audio	32H2H18A	32	2014-10-29 10:14:21	H2	0	1	H1	1	0	1	0	0	FALSE	0		1	30	1	0	1	0	0	1	0	1	0	0	0	Signs of Nervousness (e.g., stuttering)		0	25	1	0	0	0	0	0	0	0	0	0	0	1		Audio ONE	30	1	0
Audio	65A1A21A	65	2014-11-21 11:14:08	A1	1	0	A2	0	1	2	0	0	FALSE	0		0	51	0	0	1	0	0	0	0	0	0	0	0	Consistency (i.e., how consistent the details were)		1	70	1	0	0	0	0	0	0	0	0	0	0	1		Audio TWO	70	0	0
Audio	66A2A11A	66	2014-11-21 12:05:50	A2	0	1	A1	1	1	2	0	1	FALSE	0		1	39	0	0	1	0	0	0	0	0	0	0	1	Signs of Nervousness (e.g., stuttering)		1	46	1	0	0	0	0	1	1	0	0	0	1	1		Audio TWO	33	0	0
Audio	67B1B22A	67	2014-11-21 12:23:41	B1	1	1	B2	0	0	1	1	1	TRUE	1		1	80	0	0	0	0	0	1	1	1	0	0	0	Plausibility (i.e., whether the account made sense)		0	52	1	0	0	0	0	0	1	1	0	0	0	1		Audio ONE	58	0	0
Audio	68B2B12A	68	2014-11-21 12:55:06	B2	0	1	B1	1	0	1	0	0	FALSE	0		1	2	0	0	0	0	0	0	1	0	0	0	0	Consistency (i.e., how consistent the details were)		0	6	0	0	0	0	0	1	1	1	0	1	0	1		Audio ONE	6	0	0
Audio	69C1C23A	69	2014-11-21 12:57:32	C1	1	1	C2	0	1	2	1	0	FALSE	0		1	80	1	0	1	0	0	1	1	1	0	1	1	I based it on an Overall Impression		1	91	1	0	0	0	0	1	1	1	0	1	1	1	No.	Audio TWO	80	1	0
Audio	70C2C13A	70	2014-12-05 12:59:34	C2	0	1	C1	1	0	1	0	0	FALSE	0		1	70	1	0	1	0	0	0	0	0	0	1	0	Signs of Nervousness (e.g., stuttering)		0	84	1	0	0	0	0	1	1	0	0	1	0	1	If it wasn't a traumatic event how can she remember so many details?	Audio ONE	80	0	0
Audio	71D1D24A	71	2014-12-05 13:02:24	D1	1	1	D2	0	1	2	1	0	FALSE	0		1	80	1	0	0	0	0	1	0	1	0	0	0	Consistency (i.e., how consistent the details were)		1	80	1	0	0	0	0	1	1	1	0	1	0	1		Audio TWO	100	0	0
Audio	73E1E25A	73	2014-12-10 12:55:10	E1	1	1	E2	0	0	1	1	1	TRUE	1		1	72	0	0	1	0	0	1	0	0	0	1	0	Signs of Nervousness (e.g., stuttering)		0	59	1	0	0	0	0	1	0	1	0	0	0	1		Audio ONE	74	0	0
Audio	74E2E15A	74	2015-01-22 14:03:12	E2	0	0	E1	1	1	2	1	1	FALSE	0		0	60	1	0	0	0	0	1	1	1	0	0	0	Content (i.e., the things that were described)		1	60	1	0	0	0	0	1	1	1	0	0	0	1		Audio TWO	60	1	0
Audio	75F1F26A	75	2015-01-30 12:56:23	F1	1	1	F2	0	1	2	1	0	FALSE	0		1	71	1	0	1	0	0	0	1	0	0	0	1	Signs of Nervousness (e.g., stuttering)		1	81	1	0	0	0	0	0	1	1	0	0	1	1	His recollection of the story was overall slow-paced; therefore, this led me to believe that he was retrieving real deep-seated memories, as I would imagine 0 memories could be conjured rather quickly in comparison.	Audio TWO	91	1	0
Audio	76F2F16A	76	2015-02-04 12:38:50	F2	0	1	F1	1	1	2	0	1	FALSE	0		1	72	1	0	0	0	0	1	1	1	0	0	1	Consistency (i.e., how consistent the details were)		1	87	1	0	0	0	0	1	1	1	0	0	1	1	I could link this to my own feelings and experience from losing a grandparent, it seemed very realistic.	Audio TWO	69	0	0
Audio	77G1G27A	77	2015-02-04 12:44:13	G1	1	1	G2	0	0	1	1	1	TRUE	1		1	39	0	0	1	0	0	1	0	0	0	1	0	Tone of voice (e.g., high pitch)	It all seemed really nature to be fake.	0	81	1	0	0	0	0	0	0	1	0	1	0	1	he didn't seem like a sad event took place by the tone of his voice he seem to upset.	Audio ONE	90	1	0
Audio	78G2G17A	78	2015-02-13 12:55:36	G2	0	1	G1	1	1	2	0	1	FALSE	0		1	71	0	0	0	0	0	0	1	0	0	0	0	Consistency (i.e., how consistent the details were)	The man did not hestatae when trying to recall the event, he did not sound unsure of how the even went. He was also able to clearly state how he felt when using a scale.	1	51	1	0	0	0	0	0	0	0	0	0	0	1		Audio TWO	60	0	0
Audio	79H1H28A	79	2015-02-13 13:12:44	H1	1	1	H2	0	0	1	1	1	TRUE	1		1	50	0	0	0	0	0	1	1	1	0	0	0	I based it on an Overall Impression	the victim spoke hesitantly, it made me believe he was just too ashamed to tell what happened.	0	95	1	0	0	0	0	1	1	1	0	1	0	1		Audio ONE	30	0	0
Audio	80H2H18A	80	2015-02-27 12:57:21	H2	0	0	H1	1	1	2	1	1	FALSE	0		0	29	0	0	1	0	0	1	1	1	0	0	0	Plausibility (i.e., whether the account made sense)		1	60	0	0	0	0	0	1	1	1	0	0	0	1		Audio TWO	30	0	0
[truncated: 21 more columns]
